# Supplementary material for: Maternal Undernutrition during Pregnancy Alters Amino Acid Metabolism and Gene Expression Associated with Energy Metabolism and Angiogenesis in Fetal Calf Muscle
Source: Metabolites. 2021 Aug 28;11(9):582. doi: 10.3390/metabo11090582 (PMC8465837; doi:10.3390/metabo11090582)
Supplement: Supplementary file 1 [file metabolites-11-00582-s001.zip › Table S1.xlsx]

## Sheet: Table S1
Table S1. Relative levels of detected metabolites in LN and HN fetal LT muscle by CE-TOFMS metabolomics
Compound name	LN		HN		LN/HN
	Mean	S.D.	Mean	S.D.	Ratio ¶	p-value (t-test)
1-Methyl-4-imidazoleacetic acid	0.000190491	7.86006e-05	0.000157199	N.A.	1.21178	N.A.
1-Methyladenosine	3.69114e-05	6.16629e-06	3.93932e-05	1.00051e-05	0.936999	0.687494
1-Methylhistamine	7.11576e-05	2.33519e-05	9.22397e-05	4.48593e-05	0.771442	0.436364
1-Methylhistidine 3-Methylhistidine	0.0104028	0.00189777	0.00878586	0.00181999	1.18403	0.264787
2'-Deoxycytidine	0.000177439	2.07031e-05	0.000157858	3.70351e-05	1.12404	0.391615
2'-Deoxyuridine	0.000159307	1.82547e-05	0.000128064	N.A.	1.24396	N.A.
2-Aminoethylphosphonic acid	0.000191009	5.00972e-05	0.000297123	7.03997e-05	0.64286	0.0493729
2-Aminoisobutyric acid 2-Aminobutyric acid	0.0060692	0.00379803	0.00671957	0.00362836	0.903212	0.812671
2-Hydroxybutyric acid	0.000686739	N.A.	0.00123141	0.000446411	0.557683	N.A.
2-Hydroxyglutaric acid	0.000584252	0.000307031	0.000431459	0.000127358	1.35413	0.393378
2-Hydroxyvaleric acid	0.000152132	3.28472e-05	0.000244963	0.000105956	0.621042	0.210585
2-Oxoglutaric acid	0.00104266	0.000256287	0.00133301	0.000723378	0.782187	0.63754
3-Aminobutyric acid	0.00129909	0.000358144	0.00144684	0.000946644	0.89788	0.780147
3-Hydroxybutyric acid	0.00135404	0.00047248	0.00127667	0.000416692	1.0606	0.814162
3-Phosphoglyceric acid	0.000410848	8.72632e-05	0.000305465	N.A.	1.34499	N.A.
4-Acetamidobutanoic acid	0.000110466	1.37301e-05	0.000114592	8.69747e-07	0.963993	0.714099
4-Aminoindole	N.A.	N.A.	0.000138138	N.A.	<1	N.A.
5-Oxoproline	0.000654657	0.000259867	0.000539981	0.000170816	1.21237	0.488637
6-Phosphogluconic acid	0.00018116	N.A.	0.00020399	1.65382e-05	0.888082	N.A.
7-Methylguanine	9.47814e-05	1.50424e-05	N.A.	N.A.	1<	N.A.
8-Hydroxy-2'-deoxyguanosine	0.000681805	8.83581e-05	0.000575886	9.16558e-05	1.18392	0.14718
Adenine	0.000165477	5.72143e-05	0.000160804	4.32518e-05	1.02906	0.915587
Adenosine	8.1451e-05	3.71201e-05	0.00012179	0.000116645	0.668782	0.59868
Adenylosuccinic acid	0.000247968	2.32934e-05	0.00029676	0.000106544	0.835584	0.48166
ADMA	0.000435854	0.000163472	0.000421505	6.76285e-05	1.03404	0.876459
ADP	0.00618254	0.00396047	0.00818126	0.00700508	0.755695	0.637036
ADP-glucose GDP-fucose	0.000221363	0.000110661	0.000182241	3.4218e-05	1.21467	0.524522
ADP-ribose	0.00153761	0.000553843	0.00141446	0.000521028	1.08706	0.757004
Ala	0.156513	0.00883162	0.127614	0.0220903	1.22646	0.0511977
Allantoic acid	0.000688478	0.000104337	0.000607894	9.48504e-05	1.13256	0.296594
Allantoin	0.00944241	0.00188005	0.00689127	0.00221035	1.3702	0.129191
AMP	0.00138651	0.00113499	0.00304184	0.0050005	0.455813	0.605871
Anserine_divalent	0.000492803	0.000156902	0.000349287	0.000104181	1.41088	0.178344
Arg	0.010459	0.00392816	0.00792673	0.00160402	1.31946	0.277672
Argininosuccinic acid	0.000425228	0.000320516	0.000294802	0.000157644	1.44242	0.492726
Ascorbic acid	0.00128897	0.000461163	0.0014157	0.000374219	0.910477	0.684413
Asn	0.0130673	0.00349108	0.0109209	0.00198466	1.19654	0.326191
Asp	0.00910562	0.0040128	0.00848809	0.00393486	1.07275	0.833346
ATP	0.0833071	0.017078	0.0802038	0.0195557	1.03869	0.819021
Betaine	0.120839	0.0445185	0.127303	0.0425864	0.949228	0.840749
Butyrylcarnitine	0.00582705	0.0029082	0.00409225	0.00197716	1.42392	0.361928
Carnitine	0.0211626	0.0105792	0.0168459	0.00181675	1.25625	0.451903
Carnosine	0.0197391	0.00224189	0.014824	0.00138203	1.33157	0.00970719
CDP	7.11462e-05	N.A.	N.A.	N.A.	1<	N.A.
CDP-choline	0.000658228	0.000198882	0.00057772	0.000286014	1.13935	0.66022
Choline	0.0156259	0.00433049	0.0171626	0.00524139	0.910466	0.667133
Citric acid	0.0176146	0.00119538	0.0169029	0.00402756	1.04211	0.746268
Citrulline	0.00466276	0.00170668	0.00499736	0.00115823	0.933044	0.756611
CMP-N-acetylneuraminate	0.000560374	0.00012441	0.000559998	9.64939e-05	1.00067	0.996351
Creatine	0.0549797	0.00523701	0.0447397	0.00443219	1.22888	0.0244757
Creatinine	0.0189208	0.00212956	0.0151369	0.00313044	1.24998	0.0925753
CTP	0.000372126	0.000138168	0.000429112	0.000294834	0.8672	0.738273
Cys	N.A.	N.A.	6.33908e-05	N.A.	<1	N.A.
Cystathionine	0.000437771	0.000252072	0.00104431	0.00100236	0.419198	0.285001
Cytidine	0.000473434	0.000195272	0.000438595	0.000204137	1.07944	0.813395
Diethanolamine	0.000694669	N.A.	N.A.	N.A.	1<	N.A.
Dihydroxyacetone phosphate	0.00815916	0.0031278	0.00472382	0.00211029	1.72724	0.118463
Ethanolamine	0.000699497	0.00015956	0.000875417	1.79736e-05	0.799045	0.236788
Ethanolamine phosphate	0.00397528	0.000952684	0.00391941	0.00113548	1.01426	0.942356
Fructose 1,6-diphosphate	0.00650293	0.00486376	0.00285006	0.00178091	2.28168	0.208074
Fructose 6-phosphate	0.0271419	0.00259302	0.0259413	0.00664137	1.04628	0.747757
Fumaric acid	0.00333051	0.000881609	0.00339589	0.00151861	0.980747	0.943061
GABA	0.00711657	0.00109398	0.00553915	0.000976521	1.28478	0.0749619
GDP	0.000479799	0.000295683	0.000675771	0.0004836	0.710003	0.581552
GDP-mannose GDP-galactose GDP-glucose	0.000274355	7.05759e-05	0.000296921	7.08176e-05	0.924002	0.66756
Gln	0.0214941	0.00171455	0.0167622	0.00162697	1.2823	0.00708683
Glu	0.14304	0.02648	0.118858	0.0189328	1.20345	0.187893
Gluconic acid	N.A.	N.A.	0.000453421	0.000355471	<1	N.A.
Glucose 1-phosphate	0.00859596	0.00135942	0.00823684	0.00222643	1.0436	0.792297
Glucose 6-phosphate	0.145423	0.0197725	0.137281	0.0397044	1.05931	0.726141
Glutathione (GSH)	0.0326972	0.0109705	0.0345015	0.0125148	0.947702	0.835518
Glutathione (GSSG)_divalent	0.00232574	0.000462344	0.00208848	0.000406737	1.1136	0.470195
Gly	0.0701213	0.0130359	0.05061	0.0146111	1.38552	0.0933433
Gly-Asp	9.96747e-05	1.24311e-05	9.49878e-05	1.56886e-05	1.04934	0.675713
Gly-Gly	N.A.	N.A.	0.000145344	N.A.	<1	N.A.
Glyceraldehyde 3-phosphate	0.000171407	N.A.	N.A.	N.A.	1<	N.A.
Glycerol	0.136677	0.0210997	0.103844	0.0144977	1.31618	0.0426185
Glycerol 3-phosphate	0.0312288	0.00375552	0.0274296	0.0111233	1.13851	0.541451
Glycerophosphocholine	0.0218956	0.00775734	0.0181845	0.00303226	1.20408	0.407177
GMP	0.00014017	3.48307e-05	0.000333566	0.00035432	0.420219	0.522674
GTP	0.00388263	0.000809823	0.00379852	0.000579473	1.02214	0.871395
Guanosine	9.74691e-05	4.61404e-05	0.000244479	9.98471e-05	0.39868	0.0452807
Hexanoic acid	0.000108674	2.52108e-06	0.000139697	2.23383e-05	0.777928	0.190248
Hippuric acid	0.000288082	5.89401e-05	0.000282809	8.8073e-05	1.01864	0.923975
His	0.00336551	0.00127197	0.00185403	0.000671896	1.81524	0.0803183
Histamine	0.000335604	0.000130185	0.000301899	0.000104814	1.11164	0.700687
Homocarnosine	0.00485227	0.00186012	0.00369094	0.000935756	1.31464	0.307327
Homocitrulline	0.000410967	0.000228527	0.000397349	0.000144851	1.03427	0.923098
Homovanillic acid	9.81159e-05	N.A.	0.000102283	N.A.	0.959257	N.A.
Hydroxyproline	0.0130266	0.00283005	0.0112829	0.0019904	1.15454	0.352394
Hypotaurine	0.00813707	0.0022552	0.00971122	0.00365629	0.837904	0.491267
Hypoxanthine	0.00312715	0.0011919	0.00446908	0.00274201	0.69973	0.403949
Ile	0.0104554	0.00219479	0.00957495	0.00147666	1.09196	0.530346
IMP	0.0201177	0.00992474	0.0184484	0.00977504	1.09048	0.818569
Inosine	0.00524061	0.00287146	0.00696486	0.00490007	0.752436	0.565978
Isethionic acid	0.0001034	N.A.	0.000123234	1.47512e-05	0.839057	N.A.
Isocitric acid	0.000691573	N.A.	N.A.	N.A.	1<	N.A.
Isoglutamic acid	N.A.	N.A.	0.000122706	N.A.	<1	N.A.
Isovalerylcarnitine	0.000620142	0.000470249	0.000505713	0.000200649	1.22627	0.713695
Lactic acid	0.292351	0.0713241	0.2868	0.0858004	1.01935	0.923981
Lauric acid	0.000372529	0.000146348	0.00035482	0.000175308	1.04991	0.881835
Lauroylcarnitine	N.A.	N.A.	0.000171323	N.A.	<1	N.A.
Leu	0.0177925	0.00399486	0.0161715	0.00326237	1.10024	0.552789
Lidocaine	0.000258784	5.62133e-05	0.000132659	4.0273e-05	1.95075	0.010734
Lys	0.0106437	0.00738006	0.00879705	0.00114538	1.20991	0.638523
Malic acid	0.0262683	0.00680957	0.0272235	0.0107567	0.964911	0.885628
Malonylcarnitine	5.65265e-05	N.A.	5.21419e-05	N.A.	1.08409	N.A.
Met	N.A.	N.A.	0.000571028	0.000403364	<1	N.A.
myo-Inositol 1-phosphate myo-Inositol 3-phosphate	0.000807985	0.000187313	0.000761025	5.78601e-05	1.06171	0.648849
myo-Inositol 2-phosphate	0.000698616	9.84026e-05	0.000917084	0.000131398	0.76178	0.0374414
N,N-Dimethylglycine	0.00110227	0.000785851	0.00146225	0.000873543	0.753819	0.562546
N-Acetylalanine	N.A.	N.A.	4.9474e-05	N.A.	<1	N.A.
N-Acetylaspartic acid	0.000412198	0.000156495	0.000458221	0.000102081	0.899562	0.639778
N-Acetylneuraminic acid	0.0014387	0.000380659	0.00159025	0.000494762	0.904698	0.644503
N-Acetylputrescine	0.000113444	2.43672e-05	9.28678e-05	2.12149e-05	1.22157	0.285374
N-Glycolylneuraminic acid	0.000287568	3.73181e-05	0.000307915	9.0382e-05	0.933922	0.691775
N5-Ethylglutamine	0.0025386	0.000653906	0.00351494	0.000865641	0.722233	0.121966
N6-Methyllysine	0.00374338	0.000656883	0.00256266	0.000494493	1.46074	0.0283497
NAD+	0.00351226	0.000264575	0.00391123	0.000338979	0.897995	0.112908
Nicotinamide	0.00827188	0.0023142	0.00706979	0.00132681	1.17003	0.402175
O-Acetylcarnitine	0.0107147	0.00124588	0.0109397	0.00712642	0.97943	0.952417
O-Acetylhomoserine 2-Aminoadipic acid	0.000541124	0.000271382	0.000440639	0.000106003	1.22804	0.516107
Octanoic acid	0.000150425	N.A.	0.000124241	4.01609e-05	1.21075	N.A.
Octanoylcarnitine	N.A.	N.A.	0.000218336	0.000175491	<1	N.A.
Octopamine-2 Dopamine-2	7.2825e-05	2.72627e-05	9.15162e-05	1.69707e-05	0.795761	0.348919
Ophthalmic acid	0.00643274	0.00274525	0.00385499	0.00105042	1.66868	0.129977
Ornithine	0.00956639	0.00306294	0.00693645	0.000617918	1.37915	0.143294
Pantothenic acid	0.00400827	0.000351892	0.004233	0.000879631	0.946909	0.651971
Pelargonic acid	0.000332612	5.47905e-05	0.000305414	4.75113e-05	1.08905	0.481583
Pentamidine_divalent	0.000930689	0.000281183	0.000703733	0.000115013	1.3225	0.185758
Phe	0.00970055	0.00181011	0.00663929	0.00145572	1.46108	0.0387587
Phenaceturic acid	0.00016252	5.70622e-05	0.000150301	3.96089e-05	1.0813	0.765557
Phosphocreatine	0.00597868	0.00564796	0.00691607	0.0105947	0.864462	0.881035
Phosphoenolpyruvic acid	0.000221666	2.25425e-05	N.A.	N.A.	1<	N.A.
Phosphorylcholine	0.0124691	0.00225681	0.00892445	0.00147553	1.39719	0.0390997
Pipecolic acid	0.00150404	0.000626173	0.0011106	0.00033836	1.35426	0.311261
Piperidine	N.A.	N.A.	9.36803e-05	N.A.	<1	N.A.
Pro	0.0386164	0.00654531	0.0291808	0.00314416	1.32335	0.0407239
PRPP	0.000177574	3.34915e-05	0.000155585	3.80379e-05	1.14133	0.601976
Putrescine	0.00218937	0.000414302	0.00151311	0.00043025	1.44694	0.0641571
Pyruvic acid	0.00198204	0.000506433	N.A.	N.A.	1<	N.A.
Ribose 5-phosphate	0.00038085	0.000216264	0.000377186	0.000120248	1.00971	0.977333
Ribulose 5-phosphate	0.00211985	0.00122905	0.00204865	0.000646319	1.03476	0.921659
S-Adenosylhomocysteine	7.18015e-05	7.16777e-06	7.8081e-05	2.48083e-05	0.919577	0.64397
S-Adenosylmethionine	0.000567501	0.000179361	0.000788273	0.000155886	0.719929	0.112524
S-Methylmethionine	0.000116443	1.85322e-05	0.000120399	1.98771e-05	0.967139	0.796878
Sarcosine	0.000838602	0.000496086	0.000740508	0.000296946	1.13247	0.745926
SDMA	0.00170183	0.000286617	0.00134055	0.000212235	1.2695	0.089156
Sedoheptulose 7-phosphate	0.000369082	7.5942e-05	0.000443998	0.000149478	0.83127	0.405926
Ser	0.0124631	0.00571049	0.00697649	0.00192696	1.78644	0.1185
Spermidine	0.000609487	0.000167214	0.000416942	0.000161986	1.4618	0.14919
Spermine	0.000146695	2.44159e-05	0.000121102	2.85561e-05	1.21133	0.256268
Stachydrine	N.A.	N.A.	0.00010449	N.A.	<1	N.A.
Succinic acid	0.0198999	0.00543032	0.0199645	0.0111827	0.996762	0.992039
Taurine	0.0248865	0.00380645	0.0306889	0.00514015	0.81093	0.119555
Terephthalic acid	0.0003439	1.72779e-05	0.000381318	3.7825e-05	0.901872	0.122018
Thiamine	2.68475e-05	1.03224e-06	5.1315e-05	N.A.	0.52319	N.A.
Thiamine phosphate	2.68471e-05	4.02445e-06	3.06251e-05	1.07112e-05	0.876636	0.536471
Thr	0.0117207	0.00736967	0.00855603	0.00430919	1.36988	0.486442
Threonic acid	0.00105907	0.000154347	0.00109182	0.000142867	0.970007	0.766028
Triethanolamine	0.000233167	N.A.	9.3506e-05	N.A.	2.49361	N.A.
Trp	0.00175952	0.000227131	0.00147301	0.000249053	1.1945	0.140047
Tyr	0.00340258	0.00114633	0.00238415	0.000509625	1.42716	0.155582
UDP	0.000296681	0.000135056	0.000443776	0.000284602	0.668537	0.46401
UDP-glucose UDP-galactose	0.000603215	0.000105357	0.000690438	0.000118117	0.87367	0.312629
UDP-glucuronic acid	0.000393199	6.70468e-05	0.000391737	7.05219e-05	1.00373	0.976993
UDP-N-acetylgalactosamine UDP-N-acetylglucosamine	0.00186829	0.00043541	0.00228355	0.000450796	0.818152	0.233348
UMP	0.00018498	N.A.	0.000352141	N.A.	0.525301	N.A.
Urea	0.110025	0.028343	0.110353	0.0186078	0.997032	0.985212
Uric acid	0.000570498	0.000258104	0.000518718	0.000144712	1.09982	0.738313
Uridine	0.00122731	0.000228004	0.00112949	0.000451516	1.0866	0.712278
UTP	0.00285854	0.000628815	0.00296854	0.000708915	0.962946	0.824133
Val	0.0225171	0.00255811	0.0188301	0.00214617	1.19581	0.0692989
β-Ala	0.0483777	0.0156817	0.0601871	0.0214617	0.803789	0.408438
β-Ala-Lys	0.000544891	0.000628063	0.000661703	0.000419333	0.823468	0.76751
β-Hydroxyisovaleric acid	0.000154862	7.27781e-05	0.000189051	0.000116025	0.819157	0.757811
γ-Butyrobetaine	0.0172957	0.00417508	0.0190076	0.0043634	0.909937	0.591323
γ-Glu-Cys	3.82912e-05	3.96599e-06	5.48376e-05	2.21515e-06	0.698265	0.0356816
N.A.: Not Available.
