# Supplementary material for: Maternal Undernutrition during Pregnancy Alters Amino Acid Metabolism and Gene Expression Associated with Energy Metabolism and Angiogenesis in Fetal Calf Muscle
Source: Metabolites. 2021 Aug 28;11(9):582. doi: 10.3390/metabo11090582 (PMC8465837; doi:10.3390/metabo11090582)
Supplement: Supplementary file 1 [file metabolites-11-00582-s001.zip › Table S2.xlsx]

## Sheet: Table S2
Table S2. PCR primers used in this study
Gene	NCBI accession	Sequence
		Forward	Reverse
ALDH1L2	NM_001191391.1	AAGGGGGTAATCAACATCATTCCA	CAATCAGAGTGGAACCAGTGAAAC
ANGPT4	NM_001076483.2	GTGGCATCTACACCATCCATGT	CCAGTTCCGTTGGAAATTCACG
ANGPTL4	NM_001046043.2	AATCTACAGAGCCAGATGGATCAC	CTTTCCCTCTCTCCCTCTTCAAAC
APLNR	NM_001102524.2	TTCTAAGAGGGAGATGGGAGAGAG	CCTGACAAAACAAAGGGTGATGAA
BDH1	NM_001034600.2	TAAGGGTCTTCGAGAAGGAAACG	CCACAAAAGGCAGAATGGTCAG
CPT1B	NM_001034349.2	GTATGTTCGACCCAAACAAGTACC	CTGGGCATTTGTCTCTGAGCTG
ENO2	NM_001101125.1	GTCATCAAGGACAAGTATGGCAAG	ATATTTGCCATCGCGGTAAAACTC
ENO3	NM_001034702.1	CTAGACTCAGAGCCCAGCGAAG	CCATCTCTTAGTTCCAGAGCTTCA
FBP2	NM_001046164.2	GGAAAGATTTACAGCCTCAACGAG	TACAGGAAGATCCCTCCATAGACA
FGFR2	NM_001205310.2	CCATTTACTGCATAGGGGTGTTC	GGAGCTGGACTCAGCAGAAAC
FOXP1	NM_001083689.1	ATCTCTTCAGATATTGCGCAGAAC	GGAAGTAAGCAAACATTCGTGTGA
GPI	NM_001040471.1	ATTCATTCTTGGAGCCTTGATTGC	CATTGGTGGAAGAATCGTGAGAAG
GPNMB	NM_001038065.1	TTCCCATCGCAAAAGTGAAAGATG	TCCACTTGTAGTAAATGGCAGACT
HIF1A	NM_174339.3	ACCTCTGGACGTGCCTTTTCTC	AGACTTCTCTTTTCGACGTTCAGA
MAPK3	NM_001110018.1	CCATGAGAACGTCATTGGCATC	TACAGGTCTGTCTCCATCAGGT
MTHFD2	NM_001075755.2	ATCCCATAACTGCTAAACCCAAGT	GTATTCTTCATCAGCATTGCCACA
NFKB1	NM_001076409.1	CAGTGGCACCTCCTTGCTAA	GTTCCTCGAAGCACCCTTGA
NOS2	NM_001076799.1	GGAGGACTATTTCTTCCAGCTCAA	TCACCTCATAGGGAAATACAGCAC
NOS3	NM_181037.3	GAGCATCACCTACGACACTCTGTG	CTCTTGATGGAGCTGTAGTACTGG
NR2E3	NM_001167900.1	CTGGTCCTCTTCAAACCAGAAACA	ATAAATCTCAAAGACGGGAGGAGC
OLFM4	BC149768.1	CCAGAACATGGCCAAAATTAACCT	TTCTCATCCACAGCAAAGTCCATA
PDK4	NM_001101883.1	TCTTCAGTTACACGTACTCCACTG	GACGAGAAATTGGTAAGCCGTAAC
PFKM	NM_001075268.1	CAAGGACAATCTGCAAAGAAGCC	TATAGATGCCAACACGAACCACAG
PINK1	NM_001099701.2	GAAATCTTCGGGCTCCCCAATC	TAAATGAAGCACATTAGCAGCCAC
PLCG1	NM_174425.3	CTACTACGAGAAGCACCCACTG	TAGTCGAAGAGAGCTTTGACGG
PPARA	XM_005207472.3	AGTTTGGTTGTCCCCGACTG	TTCTGCCAAACTCTCCACCAC
PRKAA1	NM_001109802.2	TCAGCAAGGCCACCAATGTAAG	CAGATGGTGTACTGATGACCTGG
RELA	NM_001080242.2	TTCCAGTACTTGCCAGACACAG	ATGATGCTCTTGAAGGTCTCGT
RETN	BC148022.1	TGCATATCCAGTAGCCTAAGACTG	CTCAAAGAGGTTTATTTCCAGCCG
RICTOR	NM_001144096.2	TCCGAATACGAGGGCGGAAT	CTGTGGCCAATATCACAAAGCAG
RPL7	NM_001014928.1	AAGACCACCCATTTTGTAGAAGGT	GCACCAAGATTTGCAAAGGAAAGA
SDCBP	NM_001075483.2	GGAGAGAAGATCACCATGACCATT	ATGTTATGTTCCGTGAGAAGACCA
SIRT2	NM_001113531.1	ATCCCTCTGACCCTGAGGAGAC	CAGAGTCTGGGAGAAGAAATTCCG
SLC7A5	XM_027513847.1	CTCCATCCTCTCCATGATCCAC	ATATCTTTGGAGAAGGCGTAGAGC
THBS1	NM_174196.1	GCTGCCAGAACTCAGTTACCAT	CAGCCATCGTCTGCAGAGTC
TRIB3	NM_001076103.1	AAGCTAAGGCGCTTCGTCTTCA	CAGTCAGCACACAGGCATCTTC
UCP2	NM_001033611.2	CTACGACCTCATCAAGGACACTC	TTCATGTATCTCGTCTTGACCACG
